# Supplementary material for: Capture and Detection of Circulating Glioma Cells Using the Recombinant VAR2CSA Malaria Protein
Source: Cells. 2019 Aug 28;8(9):998. doi: 10.3390/cells8090998 (PMC6769911; doi:10.3390/cells8090998)
Supplement: Supplementary file 1 [file cells-08-00998-s001.zip]

Archive with 2 entries (2 files):
- SUPPLEMENTARY FIGURES 1-5_resub PDF.pdf
- SUPPLEMENTARY FIGURES 6_resub.pdf
